# Supplementary material for: Accuracy, Precision, Ease-Of-Use, and Cost of Methods to Test Ebola-Relevant Chlorine Solutions
Source: PLoS One. 2016 May 31;11(5):e0152442. doi: 10.1371/journal.pone.0152442 (PMC4887006; doi:10.1371/journal.pone.0152442)
Supplement: S1 Data — (XLSX) [file pone.0152442.s001.xlsx]

## Sheet: Sheet1
Hardcode	Duplicate	concentration	Solution tested	Titration	WataTest	Pool Tester	Pool tester 1 mL dilution	Color Wheel	color wheel 1 mL dilution	Serim	Indigo	Activate	Precision Extra High	Precision high	Ultra I	Ultra II	InstaTest
1	1	0.05	NaDCC	515		500	500	400	425	500				1500	750	500	800 (purple)
2	2	0.05	NaDCC	542.5		400	500	400	400	750				200	500	500	800 (purple)
3	3	0.05	NaDCC	525		500	500	480	450	500				200	300	200	800 (purple)
4	4	0.05	NaDCC	525		600	500	460	500	500				1500	750	200	800 (purple)
5	5	0.05	NaDCC	520		500	500	440	450	500				500	750	200	800 (purple)
6	1	0.5	NaDCC	5283.6	5000	6000	7500	6400	6000		7500	7500	7500
7	2	0.5	NaDCC	5305.8	4000	6000	7500	5200	6000		7500	7500	5000
8	3	0.5	NaDCC	5527.8	4000	6000	5000	5600	5000		7500	7500	7500
9	4	0.5	NaDCC	5350.2	4000	5000	5000	5600	4000		7500	7500	10000
10	5	0.5	NaDCC	5505.8	4000	5000	5000	6000	4500		7500	7500	7500
11	1	0.05	HTH	550		400	500	340	500	500				500	300	800	500
12	2	0.05	HTH	552.5		600	500	500	450	500				200	400	1000	800
13	3	0.05	HTH	557.5		400	500	460	475	500				500	750	200	500
14	4	0.05	HTH	560		400	500	400	500	500				200	500	500	500
15	5	0.05	HTH	550		400	375	560	525	500				1500	750	200	500
16	1	0.5	HTH	5283.6	6500	4000	5000	4800	8000		2500	2500	2500
17	2	0.5	HTH	5106	6000	5000	7500	6800	7000		5000	2500	5000
18	3	0.5	HTH	5283.6	5000	6000	5000	6800	7000		2500	2500	2500
19	4	0.5	HTH	5328	6000	5000	7500	6800	7000		5000	2500	2500
20	5	0.5	HTH	5061.6	5500	5000	7500	6400	8500		2500	2500	2500
21	1	0.05	(S) NaOCl	542.5		600	500	320	600	750				200	300	800	500
22	2	0.05	(S) NaOCl	537.5		500	500	680	500	500				200	500	500	800
23	3	0.05	(S) NaOCl	507.5		600	500	560	600	500				500	200	200	500
24	4	0.05	(S) NaOCl	560		600	500	600	600	500				1500	300	800	800
25	5	0.05	(S) NaOCl	515		500	750	680	650	500				200	400	200	500
26	1	0.5	(S) NaOCl	5439	5000	5000	5000	4000	6250		5000	2500	5000
27	2	0.5	(S) NaOCl	4706.4	4500	5000	5000	4600	5500		2500	2500	2500
28	3	0.5	(S) NaOCl	5128.2	4500	6000	7500	6600	7500		2500	5000	5000
29	4	0.5	(S) NaOCl	5083.8	5000	4000	3750	6200	5000		2500	2500	2500
30	5	0.5	(S) NaOCl	5217	5500	5000	5000	6400	4000		5000	2500	5000
31	1	0.05	(N) NaOCl	487.5		500	500	320	500	500				200	750	200	500
32	2	0.05	(N) NaOCl	495		600	500	660	450	500				500	300	800	800
33	3	0.05	(N) NaOCl	500		600	500	529	500	500				500	500	200	800
34	4	0.05	(N) NaOCl	505		500	500	600	500	500				500	750	200	500
35	5	0.05	(N) NaOCl	512		500	500	560	450	500				500	200	50	500
36	1	0.5	(N) NaOCl	4617.6	3500	5000	7500	4800	5000		1000	5000	1000
37	2	0.5	(N) NaOCl	4773	3500	5000	5000	4000	4500		7500	5000	1000
38	3	0.5	(N) NaOCl	4639.8	4000	4000	7500	3600	5000		1000	2500	1000
39	4	0.5	(N) NaOCl	4639.8	3500	6000	7500	3600	4500		5000	5000	1000
40	5	0.5	(N) NaOCl	4773	4000	5000	5000	4000	4000		5000	5000	1000
41	1	0.05	(E) NaOCl	517		600	500	360	450	500				200	300	200	800
42	2	0.05	(E) NaOCl	485		600	500	680	550	350				500	750	1000	500
43	3	0.05	(E) NaOCl	495		500	750	400	550	500				200	750	200	500
44	4	0.05	(E) NaOCl	500		600	500	240	450	500				200	200	500	800
45	5	0.05	(E) NaOCl	507		500	500	440	600	500				200	500	200	800
46	1	0.5	(E) NaOCl	5150.4	4500	3000	5000	3600	6000		5000	2500	2500
47	2	0.5	(E) NaOCl	4839.6	5500	6000	3750	3200	5000		2500	2500	2500
48	3	0.5	(E) NaOCl	5150.4	4500	5000	5000	4400	5500		5000	2500	2500
49	4	0.5	(E) NaOCl	5727.6	5000	5000	5000	4400	6500		5000	2500	2500
50	5	0.5	(E) NaOCl	4817.4	5000	6000	7500	5600	7500		2500	2500	2500

## Sheet: Sheet2
Concentration	Solution	pH when made	with acid
0.005	NaOCl (S)	9
0.0005	NaOCl (S)	8
0.005	NaOCl (N)	9.2	7
0.0005	NaOCl (N)	8	7
0.005	HTH	10.86
0.0005	HTH	9
0.005	NaOCl (E)	9.3
0.0005	NaOCl (E)	9.3
